# Supplementary material for: Effect of Explicit Hydration on the Cisplatin Reaction Mechanism with Adenine and Guanine
Source: Molecules. 2025 Jan 23;30(3):510. doi: 10.3390/molecules30030510 (PMC11820302; doi:10.3390/molecules30030510)
Supplement: Supplementary file 1 [file molecules-30-00510-s001.zip]

Archive with 1 entries (1 files):
- molecules-3414851-supplementary.pdf
